# Supplementary material for: Genome-Wide Identification and Expressional Profiling of the Metal Tolerance Protein Gene Family in Brassica napus
Source: Genes (Basel). 2022 Apr 26;13(5):761. doi: 10.3390/genes13050761 (PMC9141485; doi:10.3390/genes13050761)
Supplement: Supplementary file 1 [file genes-13-00761-s001.zip › Table S1.xlsx]

## Sheet: Sheet1
Table S1. The primers used in this study.
Primer name	Primer sequence (5' to 3')
BnMTP1.1-F	TCGTTGACTACAGACTAGCTTG
BnMTP1.1-R	GACGCCATCTGAAAAGAAGAAG
BnMTP1.2-F	CTTCATGACCGTTGAAGTCTTC
BnMTP1.2-R	TAGACAAGTATCCCAGTGAGGA
BnMTP1.3-F	CTGCAAGTTACATCGAACTATAACG
BnMTP1.3-R	CTCAAATAATGGCTCCGATTGG
BnMTP1.4-F	GCTTGTCTTCTCGGTTATTGTC
BnMTP1.4-R	GTCAATCTCTCTAGGCGTACTC
BnMTP2.1-F	CAATGTGCAAGGAGCTTATCTC
BnMTP2.1-R	AAATCATTCCCCCTCCAATCAT
BnMTP2.2-F	GTGATGATGCTAAGGAACGTTC
BnMTP2.2-R	CCAACAACTTCAATGCTCATGA
BnMTP3.1-F	CATTTTCATTTGCATGACGAGC
BnMTP3.1-R	TGAAAATGGCACACAGAAGAAG
BnMTP3.2-F	TTCGTGGATGTAACAGCTTTTG
BnMTP3.2-R	CAAGAAGCCAAATCATCTGGAC
BnMTP4.1-F	AGCTCATATGGCTTGAGATGAA
BnMTP4.1-R	GTTCTTGAGCATTGGAAGAGTG
BnMTP4.2-F	GTCTTAGCAGCTTTCTTGTCTG
BnMTP4.2-R	GTTCTTGAGCATTGGAAGAGTG
BnMTP5.1-F	CTTGACCTTGCAAACTGAGTAC
BnMTP5.1-R	CTTGTGTGTGTGGTTCAAAAGA
BnMTP5.2-F	GATGATGTTTTCTTCGGGGAAG
BnMTP5.2-R	TTCATCTGCCGATTTCCATTTC
BnMTP6.1-F	GACAAAGAACATCCATATGGGC
BnMTP6.1-R	ACAGTGCACTAAGTAAGAGGTC
BnMTP6.2-F	AACTGGTAGATGCTGCTATACC
BnMTP6.2-R	ACATATTCTCCTACCTCATGCG
BnMTP8.1-F	CAAACTTTTTCACGGAATTGCC
BnMTP8.1-R	CTCTCAGCTCGATCTTCTTCTT
BnMTP8.2-F	GTGTTGATACTATCCGCGTCTA
BnMTP8.2-R	GCAATGATTCACCAATTGCATG
BnMTP8.3-F	AAATCGATCCTGAAGACCCTTT
BnMTP8.3-R	TGACATATTTTTCTGACCGTGC
BnMTP8.4-F	AAAAGAGTACTACGAGCGACAA
BnMTP8.4-R	ACCGCTATGGATCCACTTTTAA
BnMTP8.5-F	AAAGGTCGAGAAACCATATCGT
BnMTP8.5-R	CCGATCAATGAGACTGCATTTT
BnMTP8.6-F	TTTGATGTGGTGACAAACGTAC
BnMTP8.6-R	CCAAATGTATAGGCACGAACAG
BnMTP9.1-F	ATGTTCATTCGCTTATTGGACG
BnMTP9.1-R	GTCAATATGAACGAAAGCCCTC
BnMTP9.2-F	ATGTTCATTCGCTTATTGGACG
BnMTP9.2-R	GTGTTTGATCTTCTCGTGATGG
BnMTP10.1-F	TCCCTCCGGTGCTATACTTATA
BnMTP10.1-R	AGGCTCTTACTGTGTCGATATG
BnMTP10.2-F	ATACGTTTGGGTCACACTACTT
BnMTP10.2-R	TATGTGAACAAAAGCTCGTTCC
BnMTP10.3-F	TAGTTTTCGAGCTTTGCAGAAG
BnMTP10.3-R	TTCACTCGCATAAACGACATTC
BnMTP10.4-F	GCAAAGGTTTATGCCTCTATGG
BnMTP10.4-R	CTCATGGCATTAGCAGTAAACC
BnMTP11.1-F	CTTTGTCCCTGGAATGTCAAAG
BnMTP11.1-R	CCATGTTCGCGATGTTTGATAT
BnMTP11.2-F	GTCAAACTGCTTCTCGTTCTTT
BnMTP11.2-R	GTGGTTCCAACACAAGTAAGTC
BnMTP11.3-F	ACCGAAATGGATGAACTTGC
BnMTP11.3-R	CTTGTGACGGAGGCATAGACT
BnMTP11.4-F	GTCGCCACGCAGACAAG
BnMTP11.4-R	GCCATTACTTCGGTGAGA
BnMTP11.5-F	GGGCTTTTGTGCATCTTGATTA
BnMTP11.5-R	GTAGACGTAGAGACACCTTCAC
BnMTP12.1-F	TGTTTATGAAGCCTATCCGTCA
BnMTP12.1-R	CTCAACAACCATATACGCAGTG
BnMTP12.2-F	TTGCACTATTGTTTTGGAGCTC
BnMTP12.2-R	CTTCTCACTCAAAATATGGCGG
