# Supplementary material for: Genome-Wide Identification and Expressional Profiling of the Metal Tolerance Protein Gene Family in Brassica napus
Source: Genes (Basel). 2022 Apr 26;13(5):761. doi: 10.3390/genes13050761 (PMC9141485; doi:10.3390/genes13050761)
Supplement: Supplementary file 1 [file genes-13-00761-s001.zip › Table S2.xlsx]

## Sheet: Sheet1
Table S2. The information of BnMTP genes in B. napus.
Gene alias	Gene ID	A.thaliana locus	Gene name	Protein length	Genomic location	TMD number	pI	MW (kDa)	Sub-cellular localization
GSBRNA2T00138916001	BnaA03g21530D	AtMTP1	BnMTP1.1	385	chrA03:10203812-10205545	6	5.67	42.48	Vacuole
GSBRNA2T00088660001	BnaA04g26760D	AtMTP1	BnMTP1.2	478	chrA04:18946782-18949023	6	6.63	53.07	Vacuole
GSBRNA2T00132934001	BnaA05g01080D	AtMTP1	BnMTP1.3	376	chrA05:591860-594875	6	5.43	41.5	Vacuole
GSBRNA2T00073195001	BnaC04g00620D	AtMTP1	BnMTP1.4	329	chrC04:489660-490741	6	5.58	36.62	Vacuole
GSBRNA2T00074797001	BnaA04g27490D	AtMTP2	BnMTP2.1	151	chrA04_random:135872-136328	3	5.7	16.95	Vacuole
GSBRNA2T00017524001	BnaCnng29540D	AtMTP2	BnMTP2.2	266	chrCnn_random:27936267-27942028	4	5.53	30.39	Vacuole
GSBRNA2T00065368001	BnaC02g06740D	AtMTP3	BnMTP3.1	366	chrC02:3620098-3621199	6	5.8	40.4	Vacuole
GSBRNA2T00031603001	BnaC09g43010D	AtMTP3	BnMTP3.2	341	chrC09:44394910-44396026	6	5.45	37.5	Vacuole
GSBRNA2T00003277001	BnaA04g28640D	AtMTP4	BnMTP4.1	243	chrA04_random:891177-892415	4	5.58	27.04	Vacuole
GSBRNA2T00105225001	BnaC04g40510D	AtMTP4	BnMTP4.2	265	chrC04:41459344-41460550	4	5.54	29.3	Vacuole
GSBRNA2T00000223001	BnaA05g26920D	AtMTP5	BnMTP5.1	389	chrA05:19549675-19553124	7	6.59	43.36	Vacuole
GSBRNA2T00111151001	BnaC05g40990D	AtMTP5	BnMTP5.2	391	chrC05:38949175-38952320	6	6.37	43.5	Vacuole
GSBRNA2T00138877001	BnaA03g21880D	AtMTP6	BnMTP6.1	464	chrA03:10358946-10361554	0	7.19	50.38	Vacuole
GSBRNA2T00101640001	BnaC03g26170D	AtMTP6	BnMTP6.2	463	chrC03:14796272-14798872	0	6.79	50.43	Vacuole
GSBRNA2T00149078001	BnaA04g02170D	AtMTP8	BnMTP8.1	405	chrA04:1353194-1355479	4	4.9	45.58	Vacuole
GSBRNA2T00018006001	BnaA07g37950D	AtMTP8	BnMTP8.2	410	chrA07_random:1376806-1378660	6	5.23	46.3	Vacuole
GSBRNA2T00121915001	BnaA09g37250D	AtMTP8	BnMTP8.3	410	chrA09:26817934-26819900	6	5.12	46.39	Vacuole
GSBRNA2T00155745001	BnaC08g28980D	AtMTP8	BnMTP8.4	410	chrC08:29416365-29418363	6	5.43	46.28	Vacuole
GSBRNA2T00020722001	BnaCnng31720D	AtMTP8	BnMTP8.5	410	chrCnn_random:30156631-30158491	6	5.36	46.37	Vacuole
GSBRNA2T00067688001	BnaCnng57000D	AtMTP8	BnMTP8.6	405	chrCnn_random:56788571-56791540	4	4.9	45.58	Vacuole
GSBRNA2T00146345001	BnaA07g34970D	AtMTP9	BnMTP9.1	402	chrA07:23668529-23671987	6	6.36	45.74	Vacuole
GSBRNA2T00148106001	BnaC06g39900D	AtMTP9	BnMTP9.2	402	chrC06:36821926-36824421	6	6.51	45.79	Vacuole
GSBRNA2T00057952001	BnaA06g10910D	AtMTP10	BnMTP10.1	400	chrA06:5694711-5697293	6	6.25	45.75	Cell membrane. Vacuole.
GSBRNA2T00097987001	BnaA09g56350D	AtMTP10	BnMTP10.2	218	chrA09_random:3703866-3705157	4	5.7	25.12	Vacuole
GSBRNA2T00054180001	BnaC05g12410D	AtMTP10	BnMTP10.3	400	chrC05:7176197-7178766	6	6.36	45.73	Cell membrane. Vacuole.
GSBRNA2T00136693001	BnaC08g38410D	AtMTP10	BnMTP10.4	380	chrC08:34723310-34725312	7	5.79	43.2	Vacuole
GSBRNA2T00123327001	BnaA04g23020D	AtMTP11	BnMTP11.1	396	chrA04:17186958-17188841	6	4.8	44.65	Cell membrane. Vacuole.
GSBRNA2T00011035001	BnaA05g34600D	AtMTP11	BnMTP11.2	391	chrA05_random:244691-246867	6	5.03	44.31	Vacuole
GSBRNA2T00012509001	BnaC04g06060D	AtMTP11	BnMTP11.3	231	chrC04:4360573-4362109	3	4.78	25.74	Vacuole
GSBRNA2T00012506001	BnaC04g06090D	AtMTP11	BnMTP11.4	270	chrC04:4368262-4370123	3	5.35	30.16	Vacuole
GSBRNA2T00155218001	BnaC04g46360D	AtMTP11	BnMTP11.5	396	chrC04:45737076-45739010	6	4.8	44.66	Vacuole
GSBRNA2T00046304001	BnaC04g26920D	AtMTP12	BnMTP12.1	769	chrC04:28168426-28170736	16	6.33	86.67	Cell membrane. Vacuole.
GSBRNA2T00044953001	BnaC04g32010D	AtMTP12	BnMTP12.2	757	chrC04:33821900-33824174	16	6.66	85.32	Cell membrane. Vacuole.
