# Supplementary material for: Genome-Wide Identification and Expressional Profiling of the Metal Tolerance Protein Gene Family in Brassica napus
Source: Genes (Basel). 2022 Apr 26;13(5):761. doi: 10.3390/genes13050761 (PMC9141485; doi:10.3390/genes13050761)
Supplement: Supplementary file 1 [file genes-13-00761-s001.zip › Table S3.xlsx]

## Sheet: Sheet1
Table S3. The sequence and Pfam annotation of conserved motifs in BnMTP proteins.
Motif ID	Motif sequence	Width	Sites	Evalue	Pfam annotation
Motif 1	TLDSLLDLLSGFILWFTAFSMKNPNIYKYPIGKLRMQPVGIIVFASVMAT	50	16	1.3e-594	Cation_efflux; PF01545, Cation efflux family
Motif 2	DTVRAYTFGSHYFVEVDIVLPEDMPLQEAHNIGESLQEKLEZLPEVERAF	50	15	7.8e-542	ZT_dimer; PF16916, Dimerisation domain of Zinc Transporter
Motif 3	LMJYCRSFRNEIVRAYAQDHFFDVVTNVJGLAAAVLANKFYWWIDPSGAI	50	15	6.5e-535	Cation_efflux; PF01545, Cation efflux family
Motif 4	JAJYTIITWSRTVLENVHSLIGRSAPPEFLQKLTYLVWNHH	41	15	5.6e-393	No motif was found in Pfam
Motif 5	RISNWANLVLFAAKVYASIKSGSJAIIAS	29	23	3.4e-258	No motif was found in Pfam
Motif 6	DPVKSYYFKQIETLEAFVEMZLJWLRGFI	29	32	7.1e-291	No motif was found in Pfam
Motif 7	VQGAYLHVLGDSIQSVGVMIGGAIIWYKPEWKIVDLICTLVFSVIVLGTT	50	9	9.3e-267	Cation_efflux; PF01545, Cation efflux family
Motif 8	HVNIRPEADADMVLNKVIDYIRREYNISHVTIQIER	36	9	1e-135	No motif was found in Pfam
Motif 9	MSSDZEKWLIGIMLSATVIKL	21	15	1.8e-133	No motif was found in Pfam
Motif 10	FHGBGDRSWQLNFDDFQVSPEHKEKKSPSKLHNCLGCLGPE	41	5	2.2e-126	ATP-synt_S1; PF05827, Vacuolar ATP synthase subunit S1
Motif 11	NDHEAEVHKPKLTSNVSTMKSNFFTDLPHKLRSKIDPEDPF	41	6	1.5e-126	No motif was found in Pfam
Motif 12	VHJDFEFTHKPEHSV	15	15	9.6e-121	No motif was found in Pfam
Motif 13	LGLQVLLESTRQLIS	15	24	3.5e-104	No motif was found in Pfam
Motif 14	LLTETSEVDGFLMFLVAAFGLLVNIIMAVLLGHDHG	36	8	4.7e-105	No motif was found in Pfam
Motif 15	RGJLEIEEVVAVHELHIWAITVGKVLLAC	29	12	2.8e-97	No motif was found in Pfam
