# Supplementary material for: Genome-Wide Identification and Expressional Profiling of the Metal Tolerance Protein Gene Family in Brassica napus
Source: Genes (Basel). 2022 Apr 26;13(5):761. doi: 10.3390/genes13050761 (PMC9141485; doi:10.3390/genes13050761)
Supplement: Supplementary file 1 [file genes-13-00761-s001.zip › Table S4.xlsx]

## Sheet: Bn-Bn
Table S4a. Ka/Ks calculation of the duplicated MTP gene pairs.
Gene pairs	Method	Ka	Ks	Ka/Ks	P-value(Fisher)	Divergence-time
GSBRNA2T00155745001-GSBRNA2T00121915001	NG	0.00738291	0.0639829	0.115389	4.79469e-07	0.0201382
GSBRNA2T00138877001-GSBRNA2T00101640001	NG	0.0085869	0.062235	0.137975	3.86713e-08	0.0215212
GSBRNA2T00111151001-GSBRNA2T00000223001	NG	0.0125673	0.081655	0.153907	2.17341e-07	0.0294017
GSBRNA2T00155218001-GSBRNA2T00123327001	NG	0.00327808	0.132968	0.0246532	4.8427e-19	0.0328436
GSBRNA2T00105225001-GSBRNA2T00003277001	NG	0.0217332	0.0945775	0.229792	0.00020792	0.0386013
GSBRNA2T00057952001-GSBRNA2T00054180001	NG	0.0043595	0.158612	0.0274853	2.8882e-22	0.0403252
GSBRNA2T00148106001-GSBRNA2T00146345001	NG	0.00651781	0.161976	0.0402393	3.16896e-21	0.0427966
GSBRNA2T00136693001-GSBRNA2T00097987001	NG	0.0294032	0.104894	0.280313	0.000463228	0.0465802
GSBRNA2T00132934001-GSBRNA2T00073195001	NG	0.0101484	0.235707	0.0430551	4.95057e-24	0.0625124
GSBRNA2T00155218001-GSBRNA2T00011035001	NG	0.0201575	0.445384	0.0452586	1.56458e-45	0.117302
GSBRNA2T00123327001-GSBRNA2T00011035001	NG	0.0161859	0.477715	0.033882	3.62301e-52	0.121421
GSBRNA2T00097987001-GSBRNA2T00057952001	NG	0.0427406	0.397794	0.107444	2.2166e-18	0.124301
GSBRNA2T00097987001-GSBRNA2T00054180001	NG	0.0447864	0.400417	0.111849	4.63618e-18	0.126073
GSBRNA2T00088660001-GSBRNA2T00073195001	NG	0.0453328	0.441296	0.102727	3.38411e-29	0.13664
GSBRNA2T00132934001-GSBRNA2T00088660001	NG	0.0409564	0.477645	0.0857465	2.92904e-37	0.142306
GSBRNA2T00149078001-GSBRNA2T00121915001	NG	0.0576394	0.450124	0.128052	4.18425e-31	0.147355
GSBRNA2T00138916001-GSBRNA2T00132934001	NG	0.0355998	0.525198	0.0677836	1.11785e-43	0.149683
GSBRNA2T00138916001-GSBRNA2T00073195001	NG	0.0273683	0.572322	0.0478197	8.12953e-45	0.1538
GSBRNA2T00155745001-GSBRNA2T00149078001	NG	0.0634646	0.496011	0.12795	3.08446e-33	0.16255
GSBRNA2T00136693001-GSBRNA2T00057952001	NG	0.0947692	0.406774	0.232978	1.0799e-17	0.165958
GSBRNA2T00138916001-GSBRNA2T00088660001	NG	0.0311311	0.637486	0.0488342	3.46854e-56	0.171581
GSBRNA2T00136693001-GSBRNA2T00054180001	NG	0.0996806	0.41538	0.239975	3.32878e-17	0.171602
GSBRNA2T00148106001-GSBRNA2T00097987001	NG	0.0691546	1.06847	0.0647228	2.13344e-38	0.297797
GSBRNA2T00146345001-GSBRNA2T00054180001	NG	0.0737354	1.05218	0.070079	8.44985e-67	0.301539
GSBRNA2T00146345001-GSBRNA2T00057952001	NG	0.0776387	1.04334	0.0744134	3.95847e-65	0.303109
GSBRNA2T00148106001-GSBRNA2T00057952001	NG	0.0818006	1.02997	0.0794202	2.08031e-63	0.30403
GSBRNA2T00148106001-GSBRNA2T00054180001	NG	0.0750845	1.05333	0.0712828	1.5364e-66	0.304181
GSBRNA2T00146345001-GSBRNA2T00136693001	NG	0.126737	1.08223	0.117108	5.11031e-49	0.345481
GSBRNA2T00148106001-GSBRNA2T00136693001	NG	0.126858	1.12482	0.112781	8.07915e-51	0.355997

## Sheet: Bn-Br
Table S4b. Ka/Ks calculation of the duplicated MTP gene pairs of B. napus and B. rapa.
Gene pairs	Method	Ka	Ks	Ka/Ks	P-value(Fisher)	Divergence-time
GSBRNA2T00000223001-Bra034779	NG	0.00682644	0.0739354	0.0923299	1.64971e-08	0.0231614
GSBRNA2T00044953001-Bra025618	NG	0.0232288	0.138437	0.167793	2.66562e-19	0.0501291
GSBRNA2T00054180001-Bra026067	NG	0.00435805	0.176703	0.0246632	7.12329e-25	0.0444986
GSBRNA2T00054180001-Bra026723	NG	0.0259307	0.377775	0.0686406	5.5461e-37	0.107436
GSBRNA2T00054180001-Bra035123	NG	0.0795908	1.04038	0.0765019	9.83135e-64	0.303252
GSBRNA2T00057952001-Bra026067	NG	0	0.0789403	0	0	0.0184371
GSBRNA2T00057952001-Bra026723	NG	0.0248302	0.364644	0.0680944	3.64351e-36	0.103769
GSBRNA2T00057952001-Bra035123	NG	0.0835297	1.01761	0.0820839	2.06091e-61	0.301586
GSBRNA2T00073195001-Bra000432	NG	0.0308478	0.638405	0.0483201	1.20129e-48	0.171614
GSBRNA2T00073195001-Bra004506	NG	0.0169969	0.253858	0.0669543	1.5242e-22	0.0720458
GSBRNA2T00088660001-Bra000432	NG	0.0335355	0.655405	0.0511676	2.33478e-56	0.177601
GSBRNA2T00088660001-Bra004506	NG	0.0501326	0.445978	0.11241	1.18972e-31	0.142031
GSBRNA2T00101640001-Bra000464	NG	0.00763227	0.0429376	0.177752	8.36306e-05	0.0161594
GSBRNA2T00105225001-Bra018390	NG	0.153795	0.673661	0.228297	8.73569e-08	0.277665
GSBRNA2T00111151001-Bra034779	NG	0.00569074	0.0893106	0.0637186	3.27893e-11	0.0261151
GSBRNA2T00121915001-Bra003316	NG	0.0616685	0.511374	0.120594	1.28055e-35	0.163986
GSBRNA2T00121915001-Bra007377	NG	0	0	NA	0	0
GSBRNA2T00121915001-Bra014588	NG	0.0576394	0.450124	0.128052	4.18425e-31	0.147355
GSBRNA2T00123327001-Bra005039	NG	0.0161215	0.491161	0.0328233	9.88115e-50	0.122953
GSBRNA2T00123327001-Bra017071	NG	0.00549979	0.0341568	0.161016	0.000990496	0.0120346
GSBRNA2T00132934001-Bra000432	NG	0.0386303	0.545583	0.0708055	1.16383e-44	0.156621
GSBRNA2T00132934001-Bra004506	NG	0.00581039	0.0840426	0.0691362	6.21526e-10	0.0241294
GSBRNA2T00132934001-Bra040484	NG	0.0409751	0.506281	0.0809336	9.23529e-40	0.149125
GSBRNA2T00136693001-Bra026067	NG	0.0966703	0.391023	0.247224	1.721e-16	0.163753
GSBRNA2T00136693001-Bra026723	NG	0.0817575	0.181576	0.450267	0.000109361	0.104426
GSBRNA2T00136693001-Bra035123	NG	0.131913	1.10177	0.119728	2.19266e-48	0.353913
GSBRNA2T00138877001-Bra000464	NG	0.00667589	0.042898	0.155622	3.92749e-05	0.0154323
GSBRNA2T00138916001-Bra000432	NG	0.00451754	0.0305899	0.147681	0.00151985	0.0105423
GSBRNA2T00138916001-Bra004506	NG	0.0398692	0.528817	0.0753932	1.02066e-42	0.153835
GSBRNA2T00138916001-Bra040484	NG	0.0346725	0.650057	0.0533376	1.51019e-55	0.177591
GSBRNA2T00146345001-Bra026067	NG	0.0776115	0.950517	0.0816519	4.37524e-60	0.281193
GSBRNA2T00146345001-Bra035123	NG	0.00650875	0.0710836	0.0915646	2.41476e-08	0.0215097
GSBRNA2T00148106001-Bra026067	NG	0.0817718	0.914331	0.0894335	5.00656e-57	0.276693
GSBRNA2T00148106001-Bra035123	NG	0.0130897	0.189074	0.0692307	4.02977e-22	0.0541277
GSBRNA2T00149078001-Bra003316	NG	0.0654032	0.338255	0.193355	9.20743e-20	0.128503
GSBRNA2T00149078001-Bra007377	NG	0.0576394	0.450124	0.128052	4.18425e-31	0.147355
GSBRNA2T00149078001-Bra014588	NG	0	0	NA	0	0
GSBRNA2T00155218001-Bra005039	NG	0.020371	0.440604	0.0462343	1.2258e-41	0.115076
GSBRNA2T00155218001-Bra017071	NG	0.00660836	0.142286	0.0464441	7.11708e-18	0.0376069
GSBRNA2T00155745001-Bra003316	NG	0.0684088	0.554515	0.123367	7.08738e-37	0.179244
GSBRNA2T00155745001-Bra007377	NG	0.00738291	0.0639829	0.115389	4.79469e-07	0.0201382
GSBRNA2T00155745001-Bra014588	NG	0.0634646	0.496011	0.12795	3.08446e-33	0.16255

## Sheet: Bn-Bo
Table S4c. Ka/Ks calculation of the duplicated MTP gene pairs of B. napus and B. oleracea.
Gene pairs	Method	Ka	Ks	Ka/Ks	P-value(Fisher)	Divergence-time
GSBRNA2T00000223001-Bol010324	NG	0.00742822	0.0723271	0.102703	1.95999e-06	0.0232211
GSBRNA2T00031603001-Bol043351	NG	0.00509302	0.0215897	0.235901	0.034103	0.00888163
GSBRNA2T00054180001-Bol009828	NG	0.0204735	0.329049	0.0622203	1.87814e-23	0.0906194
GSBRNA2T00054180001-Bol038209	NG	0.00144236	0.0337638	0.0427191	0.000219839	0.0090063
GSBRNA2T00054180001-Bol038543	NG	0.0366345	1.0195	0.035934	1.05553e-55	0.26173
GSBRNA2T00057952001-Bol009828	NG	0.0188378	0.353205	0.0533338	5.77054e-26	0.0951561
GSBRNA2T00057952001-Bol038209	NG	0.00724786	0.144676	0.0500973	4.37532e-14	0.0395271
GSBRNA2T00057952001-Bol038543	NG	0.0366805	0.969246	0.0378443	8.65862e-54	0.251136
GSBRNA2T00065368001-Bol021296	NG	0.0307796	0.0541569	0.568341	0.138995	0.0360762
GSBRNA2T00073195001-Bol004901	NG	0.00131741	0.0642782	0.0204955	1.00592e-08	0.015815
GSBRNA2T00073195001-Bol021804	NG	0.0259246	0.437181	0.0592995	1.23966e-34	0.120724
GSBRNA2T00088660001-Bol004901	NG	0.0446509	0.405081	0.110227	4.03003e-26	0.127919
GSBRNA2T00088660001-Bol021804	NG	0.00570606	0.137082	0.0416251	2.95163e-17	0.0359813
GSBRNA2T00101640001-Bol029640	NG	0.00380504	0.0242622	0.15683	0.000274143	0.00874028
GSBRNA2T00105225001-Bol017598	NG	0.277121	0.560396	0.494509	0.00381513	0.343411
GSBRNA2T00105225001-Bol033287	NG	0.00328347	0.010916	0.300794	0.228825	0.00505531
GSBRNA2T00111151001-Bol010324	NG	0	0.013833	0	0	0.00338675
GSBRNA2T00121915001-Bol007061	NG	0.0633845	0.507849	0.12481	3.02923e-35	0.16451
GSBRNA2T00121915001-Bol044458	NG	0.00420803	0.0523706	0.0803509	8.17872e-07	0.0150453
GSBRNA2T00123327001-Bol016245	NG	0.0314185	0.409892	0.0766506	3.58068e-11	0.117028
GSBRNA2T00123327001-Bol025344	NG	0.00656836	0.151002	0.0434986	3.62365e-19	0.0394578
GSBRNA2T00132934001-Bol004901	NG	0.0101542	0.229143	0.0443137	2.39758e-23	0.0610882
GSBRNA2T00132934001-Bol021804	NG	0.0378823	0.460082	0.0823382	1.69157e-37	0.135804
GSBRNA2T00136693001-Bol009828	NG	0.00323114	0.00555491	0.581672	0.524733	0.00375533
GSBRNA2T00136693001-Bol038209	NG	0.149607	0.499085	0.299762	2.44196e-12	0.229247
GSBRNA2T00138877001-Bol029640	NG	0.0104868	0.0556297	0.188512	1.223e-05	0.0213742
GSBRNA2T00138916001-Bol004901	NG	0.0259908	0.561274	0.0463069	1.11996e-44	0.150412
GSBRNA2T00138916001-Bol021804	NG	0.0329127	0.709961	0.0463584	3.37095e-60	0.18943
GSBRNA2T00146345001-Bol038209	NG	0.0832286	1.14285	0.0728254	2.14071e-51	0.330595
GSBRNA2T00146345001-Bol038543	NG	0.0016441	0.133336	0.0123305	4.95063e-14	0.0317042
GSBRNA2T00148106001-Bol038209	NG	0.0842247	1.07366	0.0784461	2.07862e-49	0.316767
GSBRNA2T00148106001-Bol038543	NG	0.00329224	0.0516923	0.0636892	5.10618e-05	0.0143449
GSBRNA2T00149078001-Bol007061	NG	0.0659875	0.352354	0.187276	1.87376e-20	0.132213
GSBRNA2T00149078001-Bol044458	NG	0.0599588	0.5041	0.118942	5.19566e-35	0.161545
GSBRNA2T00155218001-Bol016245	NG	0.0314871	0.382385	0.082344	1.90713e-10	0.111438
GSBRNA2T00155218001-Bol025344	NG	0.00547273	0.0614844	0.08901	2.45778e-07	0.0182517
GSBRNA2T00155745001-Bol007061	NG	0.0695634	0.554515	0.125449	1.63604e-36	0.180135
GSBRNA2T00155745001-Bol044458	NG	0.00315578	0.0108949	0.289657	0.13202	0.00490094

## Sheet: Bn-At
Table S4d. Ka/Ks calculation of the duplicated MTP gene pairs of B. napus and Arabidopsis.
Gene pairs	Method	Ka	Ks	Ka/Ks	P-value(Fisher)	Divergence-time
GSBRNA2T00000223001-AT3G12100	NG	0.0478751	0.354832	0.134923	2.66013e-25	0.122308
GSBRNA2T00054180001-AT1G16310	NG	0.025667	0.473324	0.0542271	1.99456e-46	0.129102
GSBRNA2T00054180001-AT1G79520	NG	0.0699571	1.12447	0.0622134	1.12661e-72	0.317721
GSBRNA2T00057952001-AT1G16310	NG	0.0268182	0.412824	0.0649628	1.15813e-39	0.11626
GSBRNA2T00057952001-AT1G79520	NG	0.0726237	0.998734	0.0727158	2.43923e-65	0.290821
GSBRNA2T00073195001-AT2G46800	NG	0.0412771	0.846901	0.048739	5.90453e-58	0.227029
GSBRNA2T00088660001-AT2G46800	NG	0.053346	0.940323	0.0567316	7.57984e-66	0.258587
GSBRNA2T00101640001-AT2G47830	NG	0.101091	0.393766	0.256729	5.55922e-19	0.171743
GSBRNA2T00111151001-AT3G12100	NG	0.0497433	0.373265	0.133265	6.01551e-27	0.128466
GSBRNA2T00111151001-AT3G12100	NG	0.0678479	0.45521	0.149048	2.50455e-29	0.15583
GSBRNA2T00123327001-AT2G39450	NG	0.0296379	0.724781	0.0408922	2.69137e-66	0.188482
GSBRNA2T00132934001-AT2G46800	NG	0.0615896	0.95756	0.0643193	8.65067e-64	0.269917
GSBRNA2T00136693001-AT1G16310	NG	0.0966837	0.454729	0.212618	2.37315e-20	0.17774
GSBRNA2T00146345001-AT1G16310	NG	0.0955365	0.881239	0.108412	9.96092e-51	0.277839
GSBRNA2T00146345001-AT1G79520	NG	0.0273271	0.520692	0.0524823	4.78308e-51	0.143446
GSBRNA2T00148106001-AT1G79520	NG	0.0307678	0.497785	0.0618094	5.47099e-47	0.14097
GSBRNA2T00149078001-AT3G58060	NG	0.0671446	0.483008	0.139013	3.38062e-31	0.163258
GSBRNA2T00155218001-AT2G39450	NG	0.0307974	0.722453	0.042629	1.78741e-65	0.189146
GSBRNA2T00155745001-AT3G58060	NG	0.072516	0.453877	0.15977	5.86049e-28	0.15932
