# Supplementary material for: Genome-Wide Identification and Expressional Profiling of the Metal Tolerance Protein Gene Family in Brassica napus
Source: Genes (Basel). 2022 Apr 26;13(5):761. doi: 10.3390/genes13050761 (PMC9141485; doi:10.3390/genes13050761)
Supplement: Supplementary file 1 [file genes-13-00761-s001.zip › Table S5.xlsx]

## Sheet: Sheet1
Table S5. Duplication type of BnMTP genes.
Gene ID	Gene alis	Gene Name	Duplication type
BnaA03g21530D	GSBRNA2T00138916001	BnMTP1.1	WGD or segmental duplication
BnaA04g26760D	GSBRNA2T00088660001	BnMTP1.2	WGD or segmental duplication
BnaA05g01080D	GSBRNA2T00132934001	BnMTP1.3	WGD or segmental duplication
BnaC04g00620D	GSBRNA2T00073195001	BnMTP1.4	WGD or segmental duplication
BnaA04g27490D	GSBRNA2T00074797001	BnMTP2.1	dispersed duplication
BnaCnng29540D	GSBRNA2T00017524001	BnMTP2.2	dispersed duplication
BnaC02g06740D	GSBRNA2T00065368001	BnMTP3.1	dispersed duplication
BnaC09g43010D	GSBRNA2T00031603001	BnMTP3.2	dispersed duplication
BnaA04g28640D	GSBRNA2T00003277001	BnMTP4.1	WGD or segmental duplication
BnaC04g40510D	GSBRNA2T00105225001	BnMTP4.2	WGD or segmental duplication
BnaA05g26920D	GSBRNA2T00000223001	BnMTP5.1	WGD or segmental duplication
BnaC05g40990D	GSBRNA2T00111151001	BnMTP5.2	WGD or segmental duplication
BnaA03g21880D	GSBRNA2T00138877001	BnMTP6.1	WGD or segmental duplication
BnaC03g26170D	GSBRNA2T00101640001	BnMTP6.2	WGD or segmental duplication
BnaA04g02170D	GSBRNA2T00149078001	BnMTP8.1	WGD or segmental duplication
BnaA07g37950D	GSBRNA2T00018006001	BnMTP8.2	dispersed duplication
BnaA09g37250D	GSBRNA2T00121915001	BnMTP8.3	WGD or segmental duplication
BnaC08g28980D	GSBRNA2T00155745001	BnMTP8.4	WGD or segmental duplication
BnaCnng31720D	GSBRNA2T00020722001	BnMTP8.5	dispersed duplication
BnaCnng57000D	GSBRNA2T00067688001	BnMTP8.6	dispersed duplication
BnaA07g34970D	GSBRNA2T00146345001	BnMTP9.1	WGD or segmental duplication
BnaC06g39900D	GSBRNA2T00148106001	BnMTP9.2	WGD or segmental duplication
BnaA06g10910D	GSBRNA2T00057952001	BnMTP10.1	WGD or segmental duplication
BnaA09g56350D	GSBRNA2T00097987001	BnMTP10.2	WGD or segmental duplication
BnaC05g12410D	GSBRNA2T00054180001	BnMTP10.3	WGD or segmental duplication
BnaC08g38410D	GSBRNA2T00136693001	BnMTP10.4	WGD or segmental duplication
BnaA04g23020D	GSBRNA2T00123327001	BnMTP11.1	WGD or segmental duplication
BnaA05g34600D	GSBRNA2T00011035001	BnMTP11.2	WGD or segmental duplication
BnaC04g06060D	GSBRNA2T00012509001	BnMTP11.3	proximal duplication
BnaC04g06090D	GSBRNA2T00012506001	BnMTP11.4	proximal duplication
BnaC04g46360D	GSBRNA2T00155218001	BnMTP11.5	WGD or segmental duplication
BnaC04g26920D	GSBRNA2T00046304001	BnMTP12.1	dispersed duplication
BnaC04g32010D	GSBRNA2T00044953001	BnMTP12.2	dispersed duplication
