# Supplementary material for: Genome-Wide Identification and Expressional Profiling of the Metal Tolerance Protein Gene Family in Brassica napus
Source: Genes (Basel). 2022 Apr 26;13(5):761. doi: 10.3390/genes13050761 (PMC9141485; doi:10.3390/genes13050761)
Supplement: Supplementary file 1 [file genes-13-00761-s001.zip › Table S6.xlsx]

## Sheet: Sheet1
Table S6. Cis-acting regulatory elements identified in the promoter regions of BnMTP genes.
Function	Cis-acting elements	BnMTP1.1	BnMTP1.2	BnMTP1.3	BnMTP1.4	BnMTP2.1	BnMTP2.2	BnMTP3.1	BnMTP3.2	BnMTP4.1	BnMTP4.2	BnMTP5.1	BnMTP5.2	BnMTP6.1	BnMTP6.2	BnMTP8.1	BnMTP8.2	BnMTP8.3	BnMTP8.4	BnMTP8.5	BnMTP8.6	BnMTP9.1	BnMTP9.2	BnMTP10.1	BnMTP10.2	BnMTP10.3	BnMTP10.4	BnMTP11.1	BnMTP11.2	BnMTP11.3	BnMTP11.4	BnMTP11.5	BnMTP12.1	BnMTP12.2	Total
Gene transcription	TATA-box	56	15	79	57	58	48	100	65	41	98	37	23	27	18	65	37	59	68	27	54	29	29	21	37	31	30	16	11	27	15	20	36	24	1358
	CAAT-box	14	11	15	6	15	17	15	23	11	11	13	19	9	10	17	18	24	19	16	8	10	11	10	12	13	8	11	9	13	6	13	5	11	423
Light responsiveness	3-AF1 binding site	1			1																														2
	AAAC-motif									1	1		1												1			1				1			6
	CAG-motif	1																																	1
	Sp1	1												3	3				1																8
	MRE	1		1				1	1		1												1							1				1	8
	chs-CMA1a	1		1	1														1																4
	GT1-motif	4			2			3		1	2	3	3		1		1			2	2	2	3		1		1	1	1	1	1		4	4	43
	Box 4	3	2	2		4	1	1	2	2	3	5	2		2	5	3	7	4	3	3	3		2	1	2	5		1	2			2		72
	Box II													1														1				1			3
	GATA-motif								1				4	1		1					1	2			1								2	1	14
	G-Box	7	2	4	3	1	5	1				4	5	1	1	2	3	3	3	3	10	3	4	4	3	4	3	14	7		1	7	3	2	113
	ATCT-motif							1					1	1										1		1									5
	AE-box			2							1				1	1		1					1	1		1	2				1			1	13
	TCT-motif		2	2	1		1	1		2	1	1				2	1		2	3	2		3					3	2	1	2	5			37
	sbp-CMA1c															1					1														2
	LAMP-element				1								1														1	1	1		1	2			8
	ATC-motif								1																			1	1		1	1			5
	ACE			1						1	1	1	1								1	1	1					1		1					10
	I-box		1			1						2	1		1			1							1		1		1		1		1		12
	GA-motif											1					1	1				1	1											2	7
	chs-CMA2a						1																				1		1				1		4
	chs-CMA2b								1																										1
	GTGGC-motif							1														1													2
	Gap-box																																1		1
	TCCC-motif																		1								1								2
	LS7								1																										1
	L-box								1																										1
Phytohormone responsive	TGACG-motif	1	1	2	3		3	1		2	1	1	2	2	4	4	3	4	2	2	4	2	2	2	2	2	2	2	2			1	3	2	64
	CGTCA-motif	1	1	2	3		3	1		2	1	1	2	2	4	4	3	4	2	2	4	2	2	2	2	2	2	2	2			1	3	2	64
	ABRE	7	3	3	3	1	4	4				4	2	1		2	3	2	4	3	9	3	4	3	2	3	4	11	5		1	6	3	3	103
	TCA-element	1				1	1	1	1		2		2	2	1	2		1			1	1						3	2	1	2	2			27
	GARE-motif						2	1	2					1	1	1	1	1	1	1	1			1		1							1	1	17
	TGA-element		1							3	6	1		1		1		1	1		3						1	1	1		1	1	3	1	27
	P-box									1				1			1									1	2			1				1	8
	TATC-box		1												1									1		2			1		1				7
	AuxRR-core									1	1								1															2	5
	TGA-box																												1						1
Abiotic stress responsive	ARE	10	1	2	3	2	1	8	4		1	2	1	2	2		2	1	3	3	1	3	2	4	4	7	2	1	6	5	3	4	2	3	95
	GC-motif										1	1			1										1										4
	LTR				1	1		1		1		3			1	2	1		2	1		1	1						1	2				1	20
	MBS		3				1					1				1			2			1	2					2	3	1	2	2			21
	TC-rich repeats									2	1		1					1				1		1		1					1	1		1	11
Biotic stress responsive	AT-rich sequence									1	1										1														3
Site-binding	CCAAT-box	1	1		1		1			1	1		1	1	1								1											1	11
	HD-Zip 3																				1	1													2
	AT-rich element				1			1					1				1			1	1						1								7
Tissue expression	CAT-box			1								2	1						1			2							1	1	1				10
Secondary metabolism	MBSI							1					1			1																			3
	O2-site									2	1		1		1		1	1		1			1	1		1							2	2	15
Circadian control	circadian			1	1							1				1						1	1			1									7
Cell cycle	MSA-like	1															1			1			1												4
	、
