# Supplementary material for: Genome-Wide Identification and Expressional Profiling of the Metal Tolerance Protein Gene Family in Brassica napus
Source: Genes (Basel). 2022 Apr 26;13(5):761. doi: 10.3390/genes13050761 (PMC9141485; doi:10.3390/genes13050761)
Supplement: Supplementary file 1 [file genes-13-00761-s001.zip › Table S7.xlsx]

## Sheet: Sheet1
Table S7. The RNA-seq data (FPKM）of BnMTP genes in different tissues of B. napus.
Gene-ID	Gene name	Leaf-rep1	Leaf-rep2	Leaf-rep3	Cotyledon-rep1	Cotyledon-rep2	Cotyledon-rep3	Hypocotyl-rep1	Hypocotyl-rep2	Hypocotyl-rep3	Root-rep1	Root-rep2	Root-rep3	SAM-rep1	SAM-rep2	SAM-rep3	Stem-rep1	Stem-rep2	Stem-rep3	Bud-rep1	Bud-rep2	Bud-rep3	Flower-rep1	Flower-rep2	Flower-rep3	Endosperm-rep1	Endosperm-rep2	Endosperm-rep3	Silique-rep1	Silique-rep2	Silique-rep3	Seed_3 WAF-rep1	Seed_3 WAF-rep2	Seed_3 WAF-rep3	Seed_4 WAF-rep1	Seed_4 WAF-rep2	Seed_4 WAF-rep3	Seed_5 WAF-rep1	Seed_5 WAF-rep2	Seed_5 WAF-rep3	Seed_6 WAF-rep1	Seed_6 WAF-rep2	Seed_6 WAF-rep3	Seed_Mature-rep1	Seed_Mature-rep2	Seed_Mature-rep3
BnaA03g21530D	BnMTP1.1	0.306587	0.28607	0.143936	1.38907	1.4269	1.87117	3.5705	4.54786	3.61038	2.31765	1.50379	1.79232	1.31903	1.47935	1.67878	0.333853	0.30225	0.210687	1.27841	0.45968	0.644393	0.247013	0.273414	0.473691	0.759654	1.09684	0.619209	0.201419	0.2741	0.384638	0.39417	0.676097	0.721862	0.277847	0.192225	0.344571	0.169399	0.227668	0.131363	0.11813	0.141215	0.168741	0.422539	0.655514	0.388806
BnaA04g26760D	BnMTP1.2	4.78637	4.65349	4.54431	15.2688	13.7342	14.3727	17.5944	18.073	17.4639	5.55592	5.11637	5.62444	16.9474	19.238	17.6925	9.23609	9.54941	9.69531	12.2533	11.6983	12.8178	14.3744	14.0409	12.5915	2.13774	2.16946	2.08065	4.95776	5.42168	5.39002	3.3095	3.76592	3.87118	2.64703	2.6938	3.13152	2.54779	2.81196	3.45951	3.34043	3.05981	3.38617	19.9188	17.774	20.039
BnaA05g01080D	BnMTP1.3	1.70541	3.31519	2.06562	0.858414	0.895449	0.997427	2.01772	2.04035	1.99467	0.985362	0.920416	0.801437	2.59106	2.57054	2.39648	1.23234	1.04773	1.2425	2.62587	2.30411	2.89396	2.19053	2.34159	2.33246	0.40769	0.56945	0.489656	1.45877	0.975147	1.25508	1.77826	1.90234	1.85425	1.05089	1.23378	1.17518	1.15652	1.51264	0.907641	0.936465	0.708312	0.744453	1.16021	1.32023	1.52668
BnaC04g00620D	BnMTP1.4	3.67413	4.56325	3.9962	2.48875	2.64657	2.74902	4.81135	6.71365	5.80059	4.58356	4.90128	3.89571	5.22153	5.67433	5.24642	2.80696	2.37189	2.50725	5.04659	4.77069	5.26945	4.75314	4.9809	5.20412	1.11965	0.721219	0.993307	4.13952	2.42717	3.17807	6.16433	6.66061	6.42695	2.52269	3.02158	3.26223	2.12528	1.95006	2.56592	2.54354	1.82164	1.82838	4.8088	4.73735	5.06902
BnaA04g27490D	BnMTP2.1	0	0	0	0	0	0.01365	0	0	0	0	0	0	0	0	0	0	0	0	0	0	0	0	0	0	0	0.017567	0	0.091455	0.029818	0.008857	0.09772	0.119659	0.097774	0	0.030687	0	0	0	0	0	0	0	0	0	0
BnaCnng29540D	BnMTP2.2	0	0	0	0	0	0	0	0	0	0	0	0	0	0	0	0	0	0	0	0	0	0	0	0	0	0	0	0.038822	0	0	0.126227	0	0	0	0	0	0	0	0	0	0	0	0	0	0
BnaC02g06740D	BnMTP3.1	0	0	0	0	0	0	0	0	0	0	0	0	0	0	0.040074	0	0	0.042354	0.08343	0	0	0	0	0	0	0	0	0	0	0	0	0	0	0	0	0	0	0	0	0	0	0	0	0	0
BnaC09g43010D	BnMTP3.2	0	0.038734	0	0.0301	0	0	0	0.030968	0	0	0	0	0	0	0.08489	1.42412	0.776431	0.815941	7.41156	4.71574	7.49886	4.00048	3.96522	4.67791	0	0	0	0.154148	0.121673	0.19233	0.352396	0.882466	0.847625	0	0	0.042859	0	0	0	0	0	0	0	0	0
BnaA04g28640D	BnMTP4.1	0.116695	0.045837	0.067902	0.512635	0.335168	0.405504	0.518886	0.571696	0.80753	5.97055	5.1509	6.06878	0.157995	0.300038	0.090009	0.168243	0.118824	0.168884	0.779534	1.78328	0.915598	2.30417	2.94709	2.37555	0	0	0.085174	0.39042	0.191597	0.652047	0.067081	0.119443	0.072994	0	0	0	0.034727	0	0	0.033146	0	0.032482	0.092694	0.121697	0.11244
BnaC04g40510D	BnMTP4.2	0.177269	0.343482	0.328482	0.535564	0.190011	0.300856	0.413141	0.487014	0.227549	1.23322	0.99321	0.771872	0.295361	0.322075	0.183224	0.378897	0.225883	0.542893	1.08805	3.57721	2.68596	5.01984	5.24047	4.26736	0	0	0.030532	0.188283	0.247613	0.358987	0.07214	0	0.039249	0	0	0	0	0	0	0	0	0.034931	0.069365	0	0.0657
BnaA05g26920D	BnMTP5.1	0.848667	0.754573	0.996283	0.648021	0.649084	0.900396	0.964531	0.945718	1.13391	0.872088	1.26207	1.31371	1.2548	1.75539	1.89242	0.926179	0.642643	0.793909	1.0485	0.878817	0.907047	1.31788	0.911791	1.13815	0.561673	0.536086	0.557024	0	0.498869	0	0.599806	0.491311	0.510333	0.292065	0.608085	0.598096	0.124519	0.256398	0.243915	0.396448	0.426022	0.768315	0	0.06378	0
BnaC05g40990D	BnMTP5.2	5.37043	4.69118	4.16285	4.20493	3.26973	3.55135	4.90202	4.66084	5.38899	5.13511	6.01447	7.31718	5.39471	7.37131	6.05579	5.65924	5.15043	5.45912	5.85437	4.98048	5.45635	5.61125	5.30583	5.03882	5.6928	3.33228	3.69879	5.59774	4.85555	6.17588	4.30601	5.70156	5.36229	3.6494	3.79187	2.98074	1.66559	2.64849	1.82885	3.4249	3.14728	3.43045	4.92771	6.58478	6.66862
BnaA03g21880D	BnMTP6.1	4.37881	5.27194	5.44055	3.44746	2.88739	3.35085	3.96385	3.68219	3.91066	5.04953	7.24453	6.66743	9.01399	10.2121	9.25815	5.59807	5.47329	5.77447	8.87711	7.50707	8.04962	8.28497	6.20493	6.58718	2.93129	3.35145	4.62641	4.53302	2.98586	4.30392	6.94214	8.0181	7.33681	6.35634	6.42062	6.84162	5.70771	5.60885	5.72822	4.81116	5.02198	5.02921	2.50074	2.77129	2.8374
BnaC03g26170D	BnMTP6.2	4.15056	4.30382	4.30117	2.66938	2.24291	3.11592	4.21479	4.23858	4.43408	4.4074	5.41563	5.0709	5.0959	6.29046	6.02762	5.6097	5.41887	6.34543	6.33498	5.20386	5.46083	6.29676	5.01357	6.31603	6.02648	7.31135	6.24744	3.87601	4.62291	4.139	5.93412	7.60747	6.52323	4.66184	5.42157	4.998	4.59847	3.24474	3.85306	5.15961	4.1072	4.89515	2.79266	4.0616	3.43464
BnaA04g02170D	BnMTP8.1	0	0	0.025163	0.04224	0	0.063902	0.054187	0.032594	0.034543	1.06998	0.749531	0.868089	0.044637	0.072879	0.059564	0	0	0	2.1687	12.0063	7.74194	12.7477	15.9217	15.1573	0.118212	0.081781	0.105213	2.46231	0.623891	1.64783	1.27915	1.41455	1.25415	0.890744	0.831458	0.858831	0.267962	0.217381	0.126492	0.228142	0.323347	0.364483	0.699742	0.278789	0.321772
BnaA07g37950D	BnMTP8.2	0	0	0	0	0	0	0	0	0	0.648278	1.17118	0.893671	0	0	0	0	0	0	0.074498	0	0.076262	0	0	0	0	0	0	0	0	0.069959	0	0	0.08442	0	0	0.038372	0.040163	0	0	0	0	0	0	0	0
BnaA09g37250D	BnMTP8.3	10.1904	7.02659	9.90016	1.29272	2.94849	2.1993	5.6014	4.32753	4.84436	3.76455	3.50853	3.78071	7.27061	7.01986	7.31859	26.4787	26.2636	25.7669	20.8256	17.6082	21.8191	19.311	18.0899	18.6442	12.1683	14.3264	14.7413	15.1675	14.7094	13.5575	13.2361	13.2674	12.8927	2.33067	2.48817	1.76438	1.0526	0.829268	1.64857	0.708371	0.618667	0.38262	0	0	0
BnaC08g28980D	BnMTP8.4	0.29985	0.328202	0.172763	0.0694262	0.076124	0	0.354502	0.238563	0.201925	2.62686	4.34454	3.18328	0.1976	0.147467	0	4.78711	5.99029	6.91789	3.29527	7.05762	5.69479	7.46487	6.29455	8.03472	0	0	0.290729	0.936003	0.592557	0.981394	0.170218	0.283921	0.200382	0	0	0	0	0.0446053	0.0417245	0	0	0	0.0300749	0	0
BnaCnng31720D	BnMTP8.5	0	0	0	0	0	0	0	0	0	0.816301	3.03164	1.45654	0	0	0	0	0	0	0	0	0	0.08857	0	0	0	0	0	0	0	0	0	0	0	0	0	0	0	0	0	0	0	0	0	0	0
BnaCnng57000D	BnMTP8.6	0	0.083621	0	0.0658393	0.030524	0.0728314	0	0	0.02346	0.235785	0.279345	0.429729	0.433333	0.28329	0.045816	0	0.022809	0.0490594	3.75957	37.5872	19.5371	42.2118	64.3525	55.5094	0.488592	0.816806	0.949134	2.80862	1.60398	2.87518	4.22606	5.10445	3.71749	2.31295	2.83882	2.91275	2.25828	1.81895	1.56256	2.03427	1.77559	1.96332	0.923971	0.736534	0.772599
BnaA07g34970D	BnMTP9.1	0.941241	0.167951	0.882819	14.8795	14.2182	14.0586	4.81959	5.52257	5.09332	2.98695	5.09465	4.30184	2.9822	3.20313	3.48091	0.67142	0.927202	0.850041	1.29691	1.30132	1.37244	1.20443	1.08411	1.01739	0.02478	0.0372494	0.0111739	0.962807	1.44783	1.20914	0.0794629	0.0731788	0.0473641	0.0997056	0.0576016	0.0715202	0.179325	0.283766	0.124585	0.285112	0.283591	0.193169	0.036581	0.101158	0.0443529
BnaC06g39900D	BnMTP9.2	0.83146	0.254247	0.646351	0	0	0	0	0	0	0	0	0	1.18921	1.05729	1.0734	1.20899	1.75888	1.20083	2.10784	1.27809	2.13613	1.94332	1.72978	2.04546	0.027632	0	0	2.10858	1.26536	1.42729	0.029093	0.034573	0.031658	0.06409	0.094575	0	0.210857	0.442849	0.38505	0.619772	0.595883	0.606783	0.18483	0.28672	0.048765
BnaA06g10910D	BnMTP10.1	1.37043	0.780121	0.962334	1.09413	1.15495	1.1328	5.64166	5.06615	4.68694	3.29554	4.23455	4.68521	2.55734	3.27488	2.19485	4.2139	3.40349	4.22647	10.4227	8.57335	10.5402	6.66954	6.9403	6.1373	0.483994	1.0252	0.441804	2.09568	2.04399	1.84375	2.01627	2.55346	3.29021	1.50295	1.68097	1.2311	0.602508	0.937622	1.18509	1.02154	1.23931	1.2203	0.113991	0.036657	0.033478
BnaA09g56350D	BnMTP10.2	0.20922	0.292326	0.293955	0.360648	0.587845	0.510625	0.751025	1.01574	0.496073	1.59789	1.97206	1.55097	0.331925	0.041244	0.187432	3.35197	4.24941	3.10271	2.35564	2.27259	2.4363	2.5706	1.54429	1.95732	0.991242	0.67363	0.877576	0.620483	0.699848	0.441774	1.22447	1.63963	1.87297	0.673351	0.435442	0.297413	0.712735	0.488641	0.59176	1.15515	1.13515	1.65405	0.559923	0.492962	0.553511
BnaC05g12410D	BnMTP10.3	0.940206	0.697638	0.498873	1.79508	1.23428	1.83771	4.91683	5.15009	4.82937	3.4822	5.07484	3.94048	3.09004	2.58315	2.56763	5.05947	4.39592	4.64546	12.7476	12.9561	12.8939	10.2024	11.5461	10.937	2.64354	3.17216	2.04561	1.88673	2.14153	1.59232	4.01869	5.17962	4.58828	2.19098	2.79779	1.87676	1.75488	1.3368	1.19591	1.93019	1.36494	1.48822	0.030814	0.034434	0
BnaC08g38410D	BnMTP10.4	1.20867	1.40814	0.678875	0.795164	0.875466	0.636873	0.17993	0.413353	0.24583	1.86945	2.52218	2.00074	0.76011	0.380999	0.405623	1.92541	1.65988	1.16013	12.6308	6.03346	9.63379	2.30225	1.14704	1.28096	0.565524	0.490399	0.38559	0.57169	0.536909	0.601364	1.49509	0.869145	0.971452	0.923456	0.952671	0.709961	0.625727	0.828906	0.921369	1.22631	0.801752	1.30669	0.263431	0.253307	0.274982
BnaA04g23020D	BnMTP11.1	9.66137	7.55575	9.88173	19.1118	17.5197	20.0396	5.94902	6.3531	6.46391	5.69648	4.23091	5.23615	11.8923	12.2335	11.9625	7.43375	6.32926	6.51764	8.45026	7.86651	9.06577	6.26064	9.68569	7.5285	4.20663	4.5169	4.08505	6.51348	6.00071	5.5112	6.23247	7.64249	6.60357	3.97611	4.65436	3.76944	2.66546	1.88761	2.94044	2.56537	2.24069	2.27115	0.176363	0.488359	0.376358
BnaA05g34600D	BnMTP11.2	0	0	0	2.46514	3.1403	2.75599	1.08712	1.33592	1.13609	1.46242	1.48613	1.52917	0	0	0	0	0	0	0	0	0.0259302	0	0	0	0	0	0	0	0	0	0	0	0	0.0287262	0	0	0	0	0	0	0	0	0.0286676	0	0
BnaC04g06060D	BnMTP11.3	1.46259	2.69633	2.4587	2.11459	2.01169	2.08953	4.84053	4.51086	4.49121	1.61049	1.77961	2.0347	2.16886	3.55244	3.18311	1.84765	1.34527	1.47095	2.39002	1.62572	2.0896	1.72856	1.87985	1.31433	0.253086	1.46803	1.12971	2.30718	1.41833	1.60627	1.98089	1.41331	2.07764	2.48239	1.61147	1.95498	0.749872	0.532747	0.859507	1.08612	0.954102	0.878175	1.23774	1.55304	0.460046
BnaC04g06090D	BnMTP11.4	1.46259	2.69633	2.4587	2.11459	2.01169	2.08953	4.84053	4.51086	4.49121	1.61049	1.77961	2.0347	2.16886	3.55244	3.18311	1.84765	1.34527	1.47095	2.39002	1.62572	2.0896	1.72856	1.87985	1.31433	0.253086	1.46803	1.12971	2.30718	1.41833	1.60627	1.98089	1.41331	2.07764	2.48239	1.61147	1.95498	0.749872	0.532747	0.859507	1.08612	0.954102	0.878175	1.23774	1.55304	0.460046
BnaC04g46360D	BnMTP11.5	8.98129	7.2308	8.58504	21.3667	20.801	21.1656	6.31213	6.67443	6.06624	4.733	3.77558	4.32364	9.51448	9.00811	8.43876	5.51748	4.75932	4.29312	7.3847	5.05952	6.06934	3.85071	4.77452	4.61577	5.18966	5.01284	5.02369	4.7895	4.61841	5.1958	6.14811	7.84784	6.39241	4.52119	4.66639	4.40427	2.15492	2.1615	2.51118	1.18737	1.87862	2.00853	0.435761	0.549486	0.83928
BnaC04g26920D	BnMTP12.1	0.918784	0.968785	0.98065	0.349118	0.468014	0.46654	0.841561	0.932244	1.00416	1.00564	1.02212	1.42214	2.0593	2.3342	2.0887	1.88359	1.62214	1.73503	1.9983	1.00571	1.60924	1.70079	1.6294	1.95281	1.2361	1.33853	1.22329	2.60907	2.80149	2.93328	1.59539	1.37502	1.69375	1.7606	1.91804	2.26323	0.883665	1.88559	1.64976	2.45484	2.84066	1.97332	2.77616	2.81058	2.09972
BnaC04g32010D	BnMTP12.2	1.23838	1.30261	1.78278	0.621849	0.658687	0.858327	0.858796	1.09709	1.57127	0.980025	1.19435	1.40847	2.13653	2.58469	2.23651	2.22823	1.98934	2.12033	2.49488	1.48364	1.68178	1.28833	1.5453	1.70805	1.01595	1.28887	1.28603	2.43306	3.10106	3.24982	0.951732	1.61325	1.32622	2.00606	2.42793	2.20491	1.40949	1.43321	1.75628	1.83329	2.02466	1.68878	1.95603	1.64854	2.19971
