# Supplementary material for: Genome-Wide Identification and Expressional Profiling of the Metal Tolerance Protein Gene Family in Brassica napus
Source: Genes (Basel). 2022 Apr 26;13(5):761. doi: 10.3390/genes13050761 (PMC9141485; doi:10.3390/genes13050761)
Supplement: Supplementary file 1 [file genes-13-00761-s001.zip › Table S8.xlsx]

## Sheet: Sheet1
Table S8. The expression pattern of BnMTP genes under abiotic stresses and hormone treatments.
Gene	CK_rep1-Count	CK_rep2-Count	CK_rep3-Count	Cold_rep1-Count	Cold_rep2-Count	Cold_rep3-Count	CK_rep1-FPKM	CK_rep2-FPKM	CK_rep3-FPKM	Cold_rep1-FPKM	Cold_rep2-FPKM	Cold_rep3-FPKM	log2FoldChange	Mannitol_rep1-Count	Mannitol_rep2-Count	Mannitol_rep3-Count	Mannitol_rep1-FPKM	Mannitol_rep2-FPKM	Mannitol_rep3-FPKM	log2FoldChange	Salt_rep1-Count	Salt_rep2-Count	Salt_rep3-Count	Salt_rep1-FPKM	Salt_rep2-FPKM	Salt_rep3-FPKM	log2FoldChange	PEG_rep1-Count	PEG_rep2-Count	PEG_rep3-Count	PEG_rep1-FPKM	PEG_rep2-FPKM	PEG_rep3-FPKM	log2FoldChange
BnMTP1.1	104	175	170	118	130	89	0.526881	0.996269	1.15203	0.892395	1.11442	0.708126	0.153849	147	158	140	0.969825	1.2152	1.11406	0.241766	69	96	76	0.577287	0.840406	0.538906	-0.451382	72	211	123	0.565202	1.30818	0.953482	-0.106003
BnMTP1.2	9226	9608	7530	3914	3378	3541	55.6955	64.8838	60.4471	35.1715	34.2318	33.6232	-0.687523	10804	9508	9403	84.658	86.7379	89.0138	0.460803	6189	4843	6408	61.4731	50.3632	53.9631	-0.117195	5277	5655	5107	49.1989	41.5448	46.9051	-0.575628
BnMTP1.3	553	601	350	449	545	489	1.58932	1.93342	1.33658	1.92151	2.63011	2.2121	0.600501	766	740	615	2.85893	3.21614	2.77372	0.794927	299	283	354	1.41285	1.40206	1.42006	-0.196664	603	886	597	2.67929	3.10191	2.61366	0.59845
BnMTP1.4	471	425	419	487	535	576	3.7757	3.80806	4.46744	5.80819	7.20733	7.26017	0.882325	1312	1317	1173	13.6612	15.9652	14.7555	1.82196	415	445	477	5.47028	6.14305	5.33751	0.501589	604	962	773	7.47574	9.39592	9.42855	0.94826
BnMTP3.1	0	37	0	5	2	8	0	0.319684	0	0.046924	0.026105	0.099146	-0.787952	5	23	5	0.048138	0.273243	0.051401	0.110004	11	41	36	0.130694	0.544251	0.391158	1.66541	14	118	15	0.166481	1.12755	0.169765	1.90429
BnMTP3.2	20	39	12	10	0	14	0.168893	0.360457	0.132971	0.1138	0	0.1775	-1.02664	8	0	0	0.087803	0	0	-2.98521	10	0	4	0.137836	0	0.035543	-1.83752	0	0	0	0	0	0	-6.87329
BnMTP4.1	43	32	54	52	19	40	0.462131	0.375972	0.771724	0.83214	0.340092	0.67795	0.328432	19	43	44	0.256587	0.697919	0.741108	0.0247457	34	29	68	0.593499	0.533383	1.00989	0.442986	77	75	75	1.27467	0.978132	1.2217	0.94627
BnMTP4.2	46	20	34	65	63	52	0.498222	0.232209	0.4834	1.05075	1.14062	0.888236	1.47057	51	53	65	0.717787	0.855848	1.10786	1.08028	50	48	51	0.889191	0.884002	0.766351	1.07797	39	56	97	0.649345	0.733028	1.59061	1.11573
BnMTP5.1	3	4	0	0	0	0	0.015463	0.023842	0	0	0	0	-3.00755	0	10	0	0	0.092203	0	0.917199	0	0	0	0	0	0	-3.12116	0	4	0	0	0.029906	0	-0.837796
BnMTP5.2	854	925	948	807	753	852	5.29647	6.42148	7.81671	7.44758	7.83935	8.31297	0.4027	1125	963	904	9.05414	9.0257	8.7922	0.401608	661	661	645	6.74748	7.06407	5.57921	-0.0020252	945	1221	801	9.04884	9.21801	7.55737	0.226693
BnMTP6.1	553	553	657	615	548	525	3.20558	3.59024	5.06896	5.31411	5.33629	4.78665	0.514679	951	661	660	7.16403	5.7958	6.00393	0.62128	523	626	572	4.99283	6.25769	4.6329	0.429261	649	952	748	5.8186	6.7212	6.60154	0.516506
BnMTP6.2	591	677	527	600	659	661	3.41296	4.37942	4.04915	5.16427	6.39625	6.01047	0.695157	602	535	493	4.51293	4.67542	4.46885	0.141388	436	482	384	4.1409	4.79316	3.09275	0.025237	556	650	544	4.96507	4.57514	4.78259	0.0918317
BnMTP8.1	0	0	12	0	21	28	0	0	0.08746	0	0.184251	0.240506	2.4911	92	46	54	0.651472	0.374931	0.461322	4.1295	12	27	43	0.10823	0.249188	0.326697	3.05237	79	341	230	0.666128	2.27551	1.9194	5.6726
BnMTP8.2	/	/	/	/	/	/	/	/	/	/	/	/	/	/	/	/	/	/	/	/	/	/	/	/	/	/	/	/	/	/	/	/	/	/
BnMTP8.3	711	777	543	835	411	569	4.63072	5.6566	4.69822	8.08779	4.48418	5.82781	0.414749	226	294	196	1.90474	2.89099	1.99953	-1.20605	502	653	689	5.37515	7.32597	6.25506	0.338296	394	428	347	3.96271	3.38785	3.43369	-0.657908
BnMTP8.4	27	7	23	24	5	27	0.173991	0.049893	0.194476	0.230044	0.051346	0.270587	0.543418	25	8	6	0.202698	0.077139	0.058133	-0.306454	71	98	58	0.753872	1.08871	0.519496	2.51028	29	60	72	0.283143	0.469683	0.702942	1.64218
BnMTP8.5	0	32	0	7	0	0	0	0.251876	0	0.065505	0	0	-1.73885	4	12	0	0.036409	0.11753	0	-0.752872	26	12	20	0.297931	0.137375	0.196038	1.30149	16	8	23	0.170102	0.066338	0.242516	0.70068
BnMTP8.6	5	0	10	0	0	8	0.021662	0	0.069992	0	0	0.067799	-0.399922	75	43	32	0.522312	0.346447	0.271625	3.53912	5	16	31	0.035644	0.149145	0.233778	2.16055	197	236	297	1.64332	1.55091	2.44102	5.73875
BnMTP9.1	1070	1221	931	1426	1431	1445	3.57969	4.56874	4.1403	7.10072	8.03991	7.60495	1.01345	956	846	771	4.15093	4.27816	4.0417	-0.043512	760	673	787	4.18138	3.87794	3.67339	-0.0607429	808	1087	846	4.17431	4.42448	4.30647	-0.112883
BnMTP9.2	488	498	423	570	650	598	2.57423	2.93617	2.96635	4.47362	5.75478	4.96028	0.971805	462	464	435	3.15957	3.69953	3.59902	0.24075	526	578	630	4.56506	5.25303	4.63424	0.775166	331	408	344	2.69172	2.62008	2.75496	-0.250014
BnMTP10.1	218	278	211	289	292	293	1.17925	1.68489	1.52012	2.32787	2.65794	2.49124	0.895842	616	624	444	4.33461	5.10657	3.77151	1.52643	236	284	415	2.10429	2.65198	3.13449	0.850028	518	669	372	4.33731	4.41221	3.06194	1.24627
BnMTP10.2	102	57	60	42	40	38	1.05688	0.655376	0.826886	0.647597	0.680748	0.616176	-0.237422	110	93	100	1.47751	1.45895	1.61444	0.78642	73	48	93	1.23913	0.845308	1.34613	0.460089	80	111	127	1.27794	1.39873	1.99627	0.705515
BnMTP10.3	181	338	279	209	255	261	0.955606	2.00121	1.96638	1.64611	2.26286	2.17052	0.42921	686	618	414	4.72077	4.95141	3.43845	1.34513	253	205	236	2.20184	1.87009	1.74012	0.245007	514	636	480	4.20671	4.09942	3.86794	1.12124
BnMTP10.4	167	106	98	58	51	44	1.26708	0.898111	0.984486	0.646056	0.645805	0.515876	-0.651399	126	89	76	1.23937	1.01771	0.903436	-0.0509756	79	82	137	0.976828	1.06454	1.44008	0.167266	164	230	152	1.92062	2.11631	1.74397	0.701978
BnMTP11.1	2746	2672	2100	2502	2291	2446	16.5854	18.0581	16.8621	22.5014	23.2323	23.2385	0.547804	1576	1155	1339	12.3524	10.5429	12.6782	-0.596627	1486	1538	1887	14.7718	15.9999	15.9014	-0.136155	1501	1487	1336	13.997	10.9316	12.2759	-0.64847
BnMTP11.2	18	0	0	16	0	14	0.115412	0	0	0.15751	0	0.140749	1.47961	0	18	11	0	0.179336	0.10673	1.26448	13	23	26	0.130566	0.254562	0.235642	2.44462	6	5	0	0.055011	0.032191	0	-0.37838
BnMTP11.3	10	10	3	35	4	9	0.114972	0.119121	0.039673	0.597979	0.062234	0.147046	1.63487	44	15	26	0.65721	0.258899	0.46593	2.17811	8	14	15	0.144042	0.263499	0.22789	1.19191	16	14	19	0.278539	0.193914	0.321283	1.2875
BnMTP11.4	13	6	3	26	5	12	0.134427	0.070484	0.041946	0.402534	0.079862	0.196483	1.59009	60	22	31	0.823003	0.341699	0.518711	2.6785	8	22	25	0.13122	0.395428	0.364392	1.8473	21	27	32	0.338395	0.345919	0.51185	2.07121
BnMTP11.5	1993	1838	1834	2194	2015	2373	11.9308	12.3061	14.5945	19.5513	20.2496	22.3434	0.808195	1417	1162	1267	11.0044	10.5131	11.8941	-0.275452	1388	1442	1578	13.6692	14.8677	13.1779	0.112827	1108	1182	1113	10.2388	8.61147	10.1388	-0.596901
BnMTP12.1	536	494	419	176	176	218	2.01047	2.0739	2.08914	0.98235	1.10484	1.2848	-0.743421	462	344	365	2.25214	1.95041	2.14726	-0.0207715	271	238	263	1.67076	1.53563	1.3728	-0.419359	472	537	377	2.7322	2.45238	2.15259	0.0710034
BnMTP12.2	526	545	391	195	193	223	2.00328	2.32354	1.97916	1.10438	1.23514	1.33338	-0.655127	426	265	348	2.10866	1.52728	2.07995	-0.208022	333	259	314	2.08843	1.70059	1.66737	-0.201255	423	682	412	2.48894	3.1625	2.38767	0.165517
Gene	CK_rep1-Count	CK_rep2-Count	CK_rep3-Count	ABA_1 h_rep1-Count	ABA_1 h_rep2-Count	ABA_1 h_rep3-Count	CK_rep1-FPKM	CK_rep2-FPKM	CK_rep3-FPKM	ABA_1 h_rep1-FPKM	ABA_1 h_rep2-FPKM	ABA_1 h_rep3-FPKM	log2FoldChange	ABA_3 h_rep1-Count	ABA_3 h_rep2-Count	ABA_3 h_rep3-Count	ABA_3 h_rep1-FPKM	ABA_3 h_rep2-FPKM	ABA_3 h_rep3-FPKM	log2FoldChange	GA_1 h_rep1-Count	GA_1 h_rep2-Count	GA_1 h_rep3-Count	GA_1 h_rep1-FPKM	GA_1 h_rep2-FPKM	GA_1 h_rep3-FPKM	log2FoldChange	GA_3 h_rep1-Count	GA_3 h_rep2-Count	GA_3 h_rep3-Count	GA_3 h_rep1-FPKM	GA_3 h_rep2-FPKM	GA_3 h_rep3-FPKM	log2FoldChange	IAA_1 h_rep1-Count	IAA_1 h_rep2-Count	IAA_1 h_rep3-Count	IAA_1 h_rep1-FPKM	IAA_1 h_rep2-FPKM	IAA_1 h_rep3-FPKM	log2FoldChange	IAA_3 h_rep1-Count	IAA_3 h_rep2-Count	IAA_3 h_rep3-Count	IAA_3 h_rep1-FPKM	IAA_3 h_rep2-FPKM	IAA_3 h_rep3-FPKM	log2FoldChange	KT_1 h_rep1-Count
BnMTP1.1	59	28	36	64	66	34	0.474438	0.236094	0.230486	0.480536	0.511548	0.254688	0.485414	24	70	18	0.168957	0.578274	0.118355	-0.211879	67	86	78	0.40443	0.516641	0.468416	0.484512	65	29	40	0.365018	0.175401	0.258102	-0.382434	30	30	28	0.195639	0.210354	0.226402	-0.645458	36	41	30	0.281645	0.28786	0.177944	-0.48186	21
BnMTP1.2	1269	849	1201	1217	1167	1197	12.1202	8.55385	9.18075	10.8419	10.7184	10.6097	0.183143	1075	1040	1213	9.24133	10.2845	9.54303	-0.0758222	1164	843	1036	8.36746	5.98537	7.40263	-0.524218	491	671	574	3.26069	4.85571	4.44877	-1.42727	792	725	652	6.22426	6.02973	6.38592	-0.772513	381	625	631	3.55198	5.22048	4.46981	-1.33046	489
BnMTP1.3	215	208	213	300	240	192	0.977411	0.998963	0.773297	1.27083	1.05144	0.810816	0.258127	75	127	102	0.305957	0.595027	0.382181	-1.1708	125	151	184	0.427026	0.509356	0.624463	-0.901132	159	163	156	0.502721	0.559832	0.575418	-0.924469	123	115	110	0.460701	0.45546	0.509649	-1.04402	166	169	208	0.734638	0.673083	0.700968	-0.545499	150
BnMTP1.4	183	136	201	364	282	396	2.31189	1.82174	2.04158	4.30068	3.43631	4.66554	1.07496	225	257	272	2.56841	3.37211	2.83687	0.456382	209	213	196	1.98991	2.00193	1.8547	-0.158003	216	229	201	1.90719	2.19885	2.0674	-0.179434	163	168	197	1.70229	1.85648	2.55414	-0.113624	231	181	235	2.8626	2.00478	2.21446	0.0323907	104
BnMTP3.2	/	/	/	/	/	/	/	/	/	/	/	/	/	/	/	/	/	/	/	/	/	/	/	/	/	/	/	/	/	/	/	/	/	/	/	/	/	/	/	/	/	/	/	/	/	/	/	/	/
BnMTP4.1	34	15	31	16	12	15	0.572595	0.266842	0.420619	0.249045	0.184222	0.22669	-0.809519	22	14	31	0.327109	0.244916	0.430535	-0.328293	29	9	23	0.371295	0.107131	0.293015	-0.753917	20	23	11	0.235908	0.293622	0.150378	-1.05873	40	20	21	0.549905	0.289689	0.366314	-0.138193	8	20	11	0.130179	0.294802	0.138731	-1.31187	17
BnMTP4.2	49	44	86	18	28	26	0.831975	0.786459	1.18082	0.286427	0.448458	0.406981	-1.20808	41	69	67	0.628162	1.2193	0.941036	-0.0857547	70	30	51	0.893526	0.375477	0.651883	-0.60648	90	83	71	1.07579	1.07514	0.990116	-0.0286835	31	66	45	0.431947	0.984951	0.782124	-0.458205	42	39	51	0.700628	0.585202	0.648648	-0.712812	53
BnMTP5.1	0	4	0	0	0	0	0	0.0413	0	0	0	0	-2.98093	27	0	17	0.237175	0	0.13769	3.23887	25	0	16	0.18658	0	0.114354	2.82926	28	39	29	0.192047	0.286042	0.229033	3.97981	20	0	19	0.161685	0	0.192593	2.99807	0	22	8	0	0.190827	0.05772	2.40201	26
BnMTP5.2	322	338	414	473	331	326	3.15392	3.49483	3.25277	4.33138	3.12141	2.96233	0.137962	493	472	557	4.35547	4.79639	4.5034	0.415346	510	626	631	3.76779	4.56931	4.63044	0.295721	428	563	377	2.92064	4.18954	3.00165	-0.158607	465	464	357	3.74879	3.96302	3.5869	0.089017	383	417	402	3.66956	3.5831	2.92776	-0.130804	351
BnMTP6.1	328	247	328	206	167	228	3.00878	2.39405	2.41171	1.76065	1.47159	1.93996	-0.52087	408	668	639	3.37482	6.34933	4.82954	0.829778	385	463	410	2.66143	3.16099	2.81581	0.0597512	681	608	676	4.35151	4.23199	5.04664	0.627461	457	469	305	3.45095	3.75444	2.8649	0.271655	270	513	523	2.42106	4.12181	3.56397	0.210307	351
BnMTP6.2	258	263	340	353	286	380	2.3573	2.5378	2.48656	3.00604	2.51219	3.22347	0.310872	564	632	614	4.63922	5.98754	4.62127	0.989574	567	522	525	3.90116	3.54767	3.59284	0.496175	664	695	625	4.22039	4.81679	4.64634	0.705851	405	382	323	3.04863	3.03942	3.02832	0.202306	390	512	582	3.48038	4.0995	3.94737	0.474654	373
BnMTP8.1	/	/	/	/	/	/	/	/	/	/	/	/	/	/	/	/	/	/	/	/	/	/	/	/	/	/	/	/	/	/	/	/	/	/	/	/	/	/	/	/	/	/	/	/	/	/	/	/	/
BnMTP8.3	1674	1448	1830	556	491	492	17.245	15.74	15.0912	5.33915	4.86721	4.6979	-1.61819	1225	1162	1208	11.3631	12.3947	10.2518	-0.54241	1559	1144	1243	12.0864	8.76237	9.58028	-0.732886	1578	1393	1478	11.3068	10.8781	12.3741	-0.653272	1538	1104	1012	13.0327	9.91626	10.6864	-0.611396	1050	1170	1357	10.575	10.5518	10.3761	-0.774811	1389
BnMTP8.4	25	9	9	4	6	0	0.255576	0.096842	0.066577	0.037536	0.059276	0	-2.03496	8	8	14	0.067171	0.083633	0.117385	-0.635935	18	8	35	0.132271	0.058088	0.261386	0.090957	32	26	21	0.22141	0.200858	0.170458	0.356381	13	6	23	0.10531	0.053693	0.234602	-0.153441	6	22	13	0.059348	0.192801	0.094044	-0.398098	5
BnMTP8.5	/	/	/	/	/	/	/	/	/	/	/	/	/	/	/	/	/	/	/	/	/	/	/	/	/	/	/	/	/	/	/	/	/	/	/	/	/	/	/	/	/	/	/	/	/	/	/	/	/
BnMTP9.1	824	1090	1504	1105	1183	1262	4.36149	6.08739	6.3736	5.45739	6.02364	6.20084	0.134926	2990	2123	3269	14.255	11.6403	14.2602	1.21742	1135	712	1094	4.52108	2.80076	4.334	-0.60939	1266	1328	1103	4.66136	5.33072	4.74594	-0.382	683	1180	665	2.97505	5.44264	3.60871	-0.596405	791	1148	1260	4.09431	5.32152	4.95166	-0.403636	743
BnMTP9.2	1259	1271	1580	305	380	401	10.5106	11.1967	10.5597	2.36853	3.05066	3.10514	-1.84892	902	902	1039	6.7756	7.79722	7.14177	-0.619559	713	534	622	4.47687	3.30951	3.88496	-1.54397	922	918	860	5.34958	5.80716	5.83165	-1.10734	551	961	485	3.77979	6.98766	4.15022	-1.21767	612	823	940	4.99017	6.01405	5.82188	-1.10658	515
BnMTP10.1	230	212	275	372	275	253	1.972	1.91815	1.88805	2.97084	2.26613	2.0115	0.396731	440	667	473	3.39378	5.92206	3.34136	1.05793	277	199	233	1.78474	1.2636	1.4956	-0.419536	341	296	287	2.02917	1.92073	1.99378	-0.133743	180	314	183	1.2671	2.34096	1.60844	-0.24877	161	271	305	1.34207	2.03577	1.93802	-0.283027	208
BnMTP10.2	56	17	42	27	23	40	0.914584	0.293706	0.542929	0.40498	0.348859	0.608441	-0.266835	129	154	192	1.90321	2.61959	2.58643	1.97463	10	50	40	0.117135	0.601487	0.485866	-0.625727	25	37	43	0.281117	0.457905	0.571343	-0.590906	30	51	51	0.404511	0.718828	0.857171	0.0873864	32	64	38	0.499026	0.906848	0.453459	-0.0459141	18
BnMTP10.3	143	144	130	217	178	272	1.19194	1.27112	0.867501	1.69699	1.4317	2.11467	0.720815	1467	1016	1406	11.0789	8.82356	9.7121	3.12384	60	81	40	0.375887	0.499957	0.250661	-1.65178	129	132	90	0.750233	0.83542	0.60776	-0.778469	54	98	61	0.367539	0.71563	0.523431	-1.1548	41	102	88	0.332672	0.74418	0.54576	-1.19778	46
BnMTP10.4	49	73	90	37	0	47	0.583256	0.918225	0.862864	0.412938	0	0.517899	-1.2959	108	127	149	1.15875	1.57462	1.47313	0.762759	22	43	63	0.196211	0.375359	0.559973	-1.15739	118	101	57	0.978938	0.915272	0.550616	-0.135967	29	53	79	0.282861	0.547599	0.970984	-0.507815	40	77	70	0.463325	0.802481	0.621467	-0.497445	46
BnMTP11.1	1656	1644	2310	2463	2120	2564	15.8252	16.573	17.6746	21.9538	19.4914	22.7457	0.42426	6621	3483	6579	56.979	34.4738	51.7966	1.50086	2355	1863	2011	16.9377	13.2372	14.3826	-0.248243	2146	2719	2137	14.2623	19.7074	16.5929	-0.174275	2376	2042	1825	18.682	17.012	17.8837	-0.00446598	1621	2184	2555	15.1456	18.2731	18.1293	-0.127794	1659
BnMTP11.2	/	/	/	/	/	/	/	/	/	/	/	/	/	/	/	/	/	/	/	/	/	/	/	/	/	/	/	/	/	/	/	/	/	/	/	/	/	/	/	/	/	/	/	/	/	/	/	/	/
BnMTP11.3	3	0	0	0	3	4	0.036793	0	0	0	0.045821	0.062059	1.27694	0	9	6	0	0.159165	0.088858	2.17903	0	0	9	0	0	0.118101	1.15866	0	0	0	0	0	0	-2.95433	0	0	1	0	0	0.013498	-1.65812	0	5	4	0	0.070681	0.045905	1.20247	0
BnMTP11.4	2	0	0	0	7	2	0.029521	0	0	0	0.101896	0.01728	2.25796	0	14	3	0	0.235266	0.032655	2.97265	5	0	6	0.059812	0	0.073536	2.07485	6	0	0	0.069832	0	0	1.02014	0	2	3	0	0.02748	0.037173	1.22772	0	7	3	0	0.100285	0.033429	1.97188	5
BnMTP11.5	1688	1211	1839	2919	2516	2653	15.9886	12.1036	13.94	25.7856	22.9321	23.3238	0.84922	3811	2096	3626	32.504	20.5543	28.2952	0.943059	2193	1742	1905	15.634	12.2676	13.5015	-0.0945616	2003	2511	1906	13.1918	18.0338	14.6704	-0.0538297	1912	1737	1599	14.8955	14.338	15.5269	-0.00471681	1445	1913	2358	13.3744	15.8662	16.579	-0.0377958	1554
BnMTP12.1	168	135	143	241	140	287	0.99797	0.844149	0.678261	1.33531	0.797253	1.57763	0.628624	218	111	235	1.16412	0.677681	1.14769	0.243294	420	436	351	1.87434	1.92474	1.55817	1.00927	356	268	262	1.46913	1.20502	1.264	0.47566	458	354	311	2.23658	1.82904	1.89514	1.14965	268	196	340	1.55669	1.01982	1.49774	0.530923	266
BnMTP12.2	100	152	202	281	253	316	0.60187	0.962728	0.973605	1.57804	1.46524	1.76514	0.979538	328	253	219	1.77726	1.57884	1.08742	0.75922	566	541	568	2.56851	2.4241	2.56528	1.47576	270	408	310	1.13161	1.86504	1.51767	0.62714	535	461	430	2.65454	2.42539	2.65955	1.49352	245	226	414	1.44341	1.19108	1.85428	0.641357	301
[truncated: 27 more columns]
